# Supplementary material for: Multifunctional Performance of Hybrid SrFe12O19/BaTiO3/Epoxy Resin Nanocomposites
Source: Polymers (Basel). 2022 Nov 9;14(22):4817. doi: 10.3390/polym14224817 (PMC9696728; doi:10.3390/polym14224817)
Supplement: Supplementary file 1 [file polymers-14-04817-s001.zip]

Archive with 1 entries (1 files):
- polymers-1968935-supplementary.pdf
